# Supplementary material for: The Hidden Burden of Dengue and Chikungunya in Chennai, India
Source: PLoS Negl Trop Dis. 2015 Jul 16;9(7):e0003906. doi: 10.1371/journal.pntd.0003906 (PMC4504702; doi:10.1371/journal.pntd.0003906)
Supplement: S1 Data — (CSV) [file pntd.0003906.s004.csv]

	location	hh_id	pp_id	age_y	dengue_indirect	dengue_capture	chikungunya
1	1	101	10101	21.8356164383562	1	1	1
2	1	102	10201	31.0712328767123	1	0	0
3	1	103	10301	11.9917808219178	1	0	1
4	1	104	10402	32.3479452054795	NA	1	1
5	1	104	10401	33.2465753424658	0	0	0
6	1	105	10501	33.6328767123288	1	0	1
7	1	105	10502	25.1287671232877	1	0	0
8	1	105	10504	6.35342465753425	1	0	0
9	1	105	10503	32.2876712328767	1	0	0
10	1	106	10601	17.8794520547945	1	0	0
11	1	108	10801	18.0219178082192	0	0	0
12	1	109	10901	32.0191780821918	1	0	0
13	2	201	20102	30	1	0	0
14	2	201	20101	32.2958904109589	1	0	1
15	2	202	20201	40	1	0	0
16	2	203	20301	40	NA	0	0
17	2	204	20401	37.4684931506849	1	1	1
18	2	205	20502	7.06849315068493	NA	0	0
19	2	205	20503	40	1	0	1
20	2	205	20504	8.56164383561644	1	1	0
21	2	205	20501	35.227397260274	1	1	0
22	2	206	20601	38.9643835616438	1	0	1
23	2	207	20701	25.9013698630137	1	0	0
24	2	207	20702	27.0575342465753	1	0	1
25	2	207	20703	16.1397260273973	1	0	1
26	2	208	20802	22.8356164383562	1	0	1
27	2	208	20801	24.7506849315069	1	1	1
28	2	209	20901	29.3506849315068	1	0	0
29	2	209	20902	8.87671232876712	1	1	0
30	2	209	20903	7.28767123287671	1	0	1
31	2	210	21002	15.5917808219178	NA	0	1
32	2	210	21001	37	1	0	1
33	3	301	30101	19.2191780821918	1	1	1
34	3	302	30201	39.3452054794521	1	0	1
35	3	302	30202	16.1369863013699	1	0	1
36	3	303	30301	23.1671232876712	1	0	0
37	3	304	30401	19	1	1	1
38	3	305	30501	18.6109589041096	1	0	0
39	3	306	30601	23.2958904109589	1	0	1
40	3	307	30701	29.4109589041096	1	0	0
41	3	308	30801	31.8328767123288	0	0	0
42	3	309	30901	24.1561643835616	1	0	0
43	3	310	31001	34.7643835616438	NA	0	0
44	3	311	31102	6.28219178082192	1	0	0
45	3	311	31101	27.4767123287671	1	0	0
46	3	312	31201	24.1479452054795	1	0	1
47	3	313	31301	25.1123287671233	1	0	1
48	4	401	40101	29.8931506849315	1	1	0
49	4	402	40201	38.3506849315068	1	0	0
50	4	402	40202	13.1342465753425	1	0	0
51	4	402	40203	6.22465753424658	1	1	0
52	4	403	40302	28.1232876712329	NA	1	1
53	4	403	40303	19.9123287671233	1	0	0
54	4	403	40301	30.4712328767123	NA	0	1
55	4	404	40402	34.1205479452055	1	0	0
56	4	404	40403	16.1945205479452	0	0	0
57	4	404	40401	31.2958904109589	1	0	1
58	4	405	40501	15.8575342465753	1	1	1
59	4	406	40601	29.6684931506849	1	0	0
60	4	407	40701	18.7561643835616	1	0	0
61	4	407	40702	13.441095890411	1	1	0
62	4	407	40703	13	1	0	0
63	4	408	40802	12.5013698630137	1	0	1
64	4	408	40803	10.6082191780822	1	1	1
65	4	408	40801	30.9150684931507	1	0	1
66	5	501	50101	14.5397260273973	1	1	0
67	5	502	50202	23.7205479452055	1	0	0
68	5	502	50203	8.79178082191781	1	0	0
69	5	502	50201	30.1095890410959	1	0	1
70	5	503	50301	23.6657534246575	1	1	0
71	5	503	50302	26.1835616438356	NA	1	1
72	5	503	50304	24.0739726027397	1	0	0
73	5	503	50303	28.1534246575342	1	1	1
74	5	504	50401	26.1260273972603	1	0	0
75	5	504	50402	24.3698630136986	1	0	0
76	5	505	50501	27.0328767123288	1	0	0
77	5	506	50601	14.213698630137	1	1	1
78	5	507	50701	35.3095890410959	1	0	0
79	5	507	50702	26.4712328767123	1	0	0
80	5	507	50704	26.0876712328767	1	0	1
81	5	507	50705	25.6191780821918	NA	0	0
82	5	507	50703	8.81369863013699	0	0	0
83	6	601	60101	35.7287671232877	1	0	0
84	6	602	60201	23.1424657534247	1	0	0
85	6	603	60301	30	1	0	1
86	6	604	60401	38	1	0	0
87	6	604	60402	14.4520547945205	1	0	0
88	6	605	60501	11.7150684931507	NA	0	1
89	6	606	60601	24.2109589041096	0	0	0
90	6	607	60703	23.8027397260274	1	0	0
91	6	607	60704	21.6767123287671	1	0	1
92	6	607	60705	18.5397260273973	1	0	1
93	6	608	60802	11.3205479452055	1	1	1
94	6	608	60803	8.60547945205479	1	0	1
95	6	608	60801	27.9232876712329	NA	0	0
96	6	609	60901	34.8849315068493	1	0	0
97	6	609	60902	17.1616438356164	NA	0	0
98	6	610	61001	35.2958904109589	1	0	1
99	6	611	61102	31.1506849315068	1	0	1
100	6	611	61101	9.92328767123288	1	0	1
101	6	612	61201	25.0602739726027	1	0	0
102	6	612	61202	25.8219178082192	1	0	1
103	6	613	61301	34	1	0	1
104	7	701	70101	15.6575342465753	NA	1	0
105	7	701	70102	37.7643835616438	1	0	0
106	7	702	70201	35.1013698630137	1	0	1
107	7	703	70302	6.66027397260274	0	0	1
108	7	703	70301	27.8602739726027	NA	0	1
109	7	704	70401	27.2493150684931	1	0	1
110	7	705	70501	25	1	0	1
111	7	706	70601	38	NA	0	1
112	7	706	70602	30	1	1	1
113	7	707	70701	30.1643835616438	1	0	1
114	7	707	70702	22.7479452054795	1	0	0
115	7	708	70801	20.1972602739726	1	1	1
116	7	709	70901	35.0575342465753	1	0	1
117	7	710	71001	26.0876712328767	NA	0	1
118	7	711	71101	24.8986301369863	1	1	0
119	7	711	71102	34.5890410958904	1	0	1
120	7	712	71201	27.1452054794521	1	0	1
121	7	713	71301	15.1643835616438	1	0	1
122	7	714	71401	25	1	0	0
123	7	715	71501	21.7506849315069	1	0	1
124	8	801	80101	18.0465753424658	1	0	0
125	8	802	80201	21.5424657534247	NA	0	0
126	8	803	80301	17.8	1	1	0
127	8	803	80302	20	NA	0	0
128	8	804	80401	25	0	0	0
129	8	805	80502	27.1123287671233	NA	1	0
130	8	805	80503	21.3972602739726	1	0	0
131	8	805	80504	20.6767123287671	1	1	0
132	8	805	80501	29.5808219178082	1	0	0
133	8	806	80601	40.0438356164384	1	0	0
134	8	807	80701	39	1	0	1
135	8	808	80802	27.6630136986301	1	0	0
136	8	808	80801	34.5068493150685	1	0	0
137	8	809	80901	37.8	NA	0	0
138	8	810	81001	30.0794520547945	1	0	0
139	8	810	81002	40	NA	1	0
140	8	811	81101	30.2849315068493	1	0	1
141	8	812	81201	34.7452054794521	1	0	1
142	8	812	81202	31.2054794520548	1	0	0
143	8	812	81203	15.3890410958904	NA	0	0
144	9	901	90101	40	1	0	0
145	9	901	90102	32.7534246575342	NA	0	0
146	9	901	90103	7.83013698630137	1	0	0
147	9	902	90202	20.4383561643836	1	1	0
148	9	902	90203	18.2191780821918	1	0	0
149	9	902	90204	16.0465753424658	1	0	0
150	9	902	90205	17.3561643835616	NA	0	0
151	9	902	90201	25.1561643835616	1	0	0
152	9	903	90301	18.6876712328767	1	0	0
153	9	904	90401	33.5013698630137	NA	0	0
154	9	904	90402	31.6958904109589	NA	1	0
155	9	905	90501	39.4191780821918	1	0	0
156	9	906	90602	26.1671232876712	1	0	0
157	9	906	90603	23.0547945205479	1	0	0
158	9	906	90604	13.8520547945205	1	0	0
159	9	906	90601	38	1	1	0
160	9	906	90606	5.74246575342466	0	0	0
161	9	906	90607	5.74246575342466	0	0	0
162	9	906	90608	40	1	0	0
163	9	906	90605	13.5917808219178	1	0	0
164	10	1001	100101	32.2547945205479	NA	1	1
165	10	1001	100203	29	1	0	1
166	10	1001	100102	20.4876712328767	1	0	1
167	10	1002	100201	40	NA	0	1
168	10	1002	100202	27	1	0	1
169	10	1002	100206	9	1	1	1
170	10	1002	100204	37.0657534246575	NA	0	1
171	10	1003	100301	27.0712328767123	1	0	1
172	10	1004	100401	17.1890410958904	1	0	0
173	10	1004	100403	12.2547945205479	1	0	1
174	10	1004	100402	15.2356164383562	1	1	1
175	10	1005	100502	17.9698630136986	1	0	0
176	10	1005	100503	18.3397260273973	1	1	1
177	10	1005	100504	14.6520547945205	1	0	0
178	10	1005	100505	37.4027397260274	1	0	1
179	10	1005	100501	21.3150684931507	NA	0	1
180	10	1006	100601	40	NA	0	1
181	10	1007	100701	35.5424657534247	1	0	1
182	10	1007	100702	6.14520547945205	1	0	1
183	10	1007	100703	38.2712328767123	1	0	1
184	10	1008	100801	39.2082191780822	NA	1	1
185	11	1101	110101	36	1	1	1
186	11	1101	110102	16.4904109589041	1	0	1
187	11	1101	110103	12.8356164383562	1	0	1
188	11	1102	110201	40	NA	0	1
189	11	1103	110301	29.8547945205479	1	0	1
190	11	1104	110401	26	1	0	1
191	11	1104	110402	10.1068493150685	NA	1	1
192	11	1104	110403	38	NA	0	1
193	11	1104	110405	17.2	1	0	1
194	11	1104	110406	11.0520547945205	1	0	1
195	11	1104	110404	37	1	0	0
196	11	1105	110501	34	1	0	1
197	11	1105	110503	11.7452054794521	1	0	1
198	11	1105	110502	14.0301369863014	1	1	1
199	11	1106	110601	40	1	0	1
200	11	1106	110602	20	1	0	0
201	11	1107	110702	13.0027397260274	1	0	1
202	11	1107	110703	8.60821917808219	NA	0	1
203	11	1107	110701	31	1	0	1
204	11	1108	110801	39	NA	0	1
205	11	1108	110802	37	1	0	1
206	12	1201	120102	25.6904109589041	NA	0	1
207	12	1201	120101	39.1397260273973	1	0	1
208	12	1202	120201	31	1	0	0
209	12	1202	120202	28	1	0	0
210	12	1203	120302	22	NA	0	0
211	12	1203	120301	35	1	1	1
212	12	1204	120401	39	1	0	1
213	12	1204	120402	36	1	0	0
214	12	1204	120403	17.2602739726027	0	0	0
215	12	1205	120502	28	1	0	1
216	12	1205	120504	14.572602739726	1	1	1
217	12	1205	120505	16.3808219178082	1	0	0
218	12	1205	120501	32.8082191780822	1	1	1
219	12	1206	120601	25.0849315068493	1	0	0
220	12	1206	120603	22.9041095890411	1	0	0
221	12	1206	120602	19	NA	0	0
222	12	1207	120701	32	1	1	0
223	12	1207	120702	5.67123287671233	1	0	1
224	12	1208	120802	5.26575342465753	1	1	1
225	12	1208	120801	6.96164383561644	1	0	1
226	13	1301	130101	35	1	0	1
227	13	1302	130201	28	1	0	0
228	13	1302	130203	5.02191780821918	1	0	0
229	13	1302	130202	25	1	0	0
230	13	1303	130301	40	NA	1	1
231	13	1303	130302	40	1	0	1
232	13	1303	130303	20.1835616438356	1	0	1
233	13	1304	130402	35.5506849315069	1	0	0
234	13	1304	130403	6	1	0	1
235	13	1304	130404	13.9424657534247	1	0	1
236	13	1304	130401	40	1	0	0
237	13	1305	130502	12.3917808219178	1	1	0
238	13	1305	130503	7.28767123287671	NA	0	1
239	13	1305	130501	25.1835616438356	NA	0	0
240	13	1306	130601	37.1479452054795	1	0	1
241	13	1307	130702	13.0520547945205	1	0	1
242	13	1307	130701	40	1	0	1
243	13	1308	130801	28	NA	0	1
244	13	1308	130802	12.1945205479452	NA	0	1
245	13	1308	130803	9.06027397260274	0	0	0
246	13	1309	130901	26	NA	1	1
247	14	1401	140101	29.0109589041096	1	0	1
248	14	1401	140102	25.9561643835616	1	0	0
249	14	1402	140201	40.3479452054795	1	1	0
250	14	1402	140202	10.5643835616438	1	0	0
251	14	1403	140301	32.2301369863014	1	1	0
252	15	1501	150101	33.8383561643836	NA	0	0
253	15	1501	150102	14.6986301369863	1	0	0
254	15	1502	150202	23.0547945205479	1	0	1
255	15	1502	150201	40	1	0	0
256	15	1503	150302	28.5972602739726	1	0	0
257	15	1503	150303	11.0520547945205	0	0	0
258	15	1503	150304	8.74794520547945	1	0	0
259	15	1503	150301	33.4821917808219	1	0	0
260	15	1503	150305	7.40547945205479	1	0	0
261	15	1504	150401	27.9232876712329	1	0	0
262	15	1505	150501	35	1	0	0
263	15	1505	150502	16.7150684931507	1	0	0
264	15	1505	150504	40	NA	0	1
265	15	1505	150505	40	1	1	0
266	15	1505	150506	9.67945205479452	1	0	1
267	15	1505	150503	16.4876712328767	1	1	1
268	15	1506	150601	40	NA	0	1
269	15	1507	150701	22.1890410958904	NA	0	1
270	15	1508	150801	21.3561643835616	1	0	0
271	15	1508	150802	39	NA	0	0
272	16	1601	160101	27.9013698630137	1	0	1
273	16	1601	160103	23.1095890410959	1	0	0
274	16	1601	160104	18.9945205479452	1	0	0
275	16	1601	160102	26.6794520547945	1	0	0
276	16	1602	160201	35.3150684931507	1	0	1
277	16	1602	160202	10.172602739726	1	0	0
278	16	1603	160301	34.5945205479452	1	0	0
279	16	1603	160302	13.7287671232877	1	0	0
280	16	1604	160401	13.3397260273973	1	1	0
281	16	1605	160502	5.11506849315068	1	0	1
282	16	1605	160501	34.9561643835616	1	0	1
283	16	1606	160601	37.0767123287671	1	0	0
284	16	1606	160602	32.1068493150685	1	1	1
285	16	1607	160701	21.172602739726	NA	0	0
286	16	1607	160702	13.8438356164384	1	0	0
287	16	1608	160801	35.1369863013699	1	0	0
288	16	1608	160802	15.158904109589	1	0	0
289	16	1609	160901	29.5534246575342	1	1	1
290	16	1610	161002	29.4684931506849	NA	0	1
291	16	1610	161001	29.9671232876712	NA	0	0
292	17	1701	170101	23	NA	0	1
293	17	1701	170102	5	0	0	1
294	17	1702	170202	18.972602739726	NA	0	0
295	17	1702	170201	40	NA	0	1
296	17	1703	170302	5	0	0	0
297	17	1703	170303	36.9808219178082	1	0	0
298	17	1703	170301	28.8575342465753	1	0	1
299	17	1704	170401	17.2958904109589	1	0	1
300	17	1704	170402	20.3452054794521	1	0	1
301	17	1704	170403	39.3342465753425	1	0	1
302	17	1705	170501	40	NA	0	1
303	17	1705	170502	19.172602739726	1	0	1
304	17	1705	170503	17.0383561643836	1	0	1
305	17	1705	170504	14.7041095890411	1	0	1
306	17	1706	170601	30.4794520547945	NA	0	0
307	17	1706	170602	24.0739726027397	0	0	0
308	17	1706	170603	5.23835616438356	NA	1	0
309	17	1707	170702	13.0904109589041	0	0	0
310	17	1707	170701	25	1	0	1
311	17	1708	170801	14	0	0	0
312	18	1801	180101	40	1	0	0
313	18	1801	180102	21	1	0	0
314	18	1802	180202	25.3945205479452	1	0	1
315	18	1802	180201	30.4931506849315	1	0	0
316	18	1803	180301	24.8246575342466	1	0	1
317	18	1804	180401	15	0	0	0
318	18	1804	180402	35	1	0	0
319	18	1805	180501	23.186301369863	1	0	0
320	18	1806	180601	37.4191780821918	1	0	0
321	18	1806	180602	27.9753424657534	1	0	1
322	18	1806	180603	36.7095890410959	1	0	1
323	18	1807	180701	36.172602739726	1	0	0
324	19	1901	190101	38.7616438356164	NA	0	1
325	19	1901	190102	32.1479452054795	1	1	1
326	19	1901	190103	9.90684931506849	1	0	0
327	19	1901	190104	12.8027397260274	1	0	1
328	19	1902	190201	35	1	0	0
329	19	1902	190202	11.9561643835616	1	0	0
330	19	1902	190203	7.08767123287671	1	0	0
331	19	1903	190302	12.5342465753425	NA	1	0
332	19	1903	190301	33.1178082191781	1	0	1
333	19	1904	190401	34.6054794520548	1	0	0
334	19	1904	190402	32.8575342465753	1	0	1
335	19	1905	190502	12.5506849315068	NA	0	0
336	19	1905	190501	37	1	0	1
337	19	1906	190601	18.0301369863014	0	0	1
338	19	1908	190801	35.2246575342466	1	0	1
339	19	1908	190802	18.4931506849315	1	0	0
340	19	1908	190803	12.9232876712329	1	0	0
341	19	1909	190902	10.3315068493151	1	0	1
342	19	1909	190903	9.30958904109589	0	0	0
343	19	1909	190904	6.90958904109589	1	0	0
344	19	1909	190901	34.5150684931507	1	0	1
345	20	2001	200102	18.3561643835616	1	0	0
346	20	2001	200101	39.4164383561644	1	0	0
347	20	2002	200201	27.2438356164384	1	0	0
348	20	2003	200301	37.813698630137	NA	0	1
349	20	2004	200401	31.5068493150685	1	0	0
350	20	2005	200502	16.3041095890411	1	1	1
351	20	2005	200503	7.38356164383562	1	1	0
352	20	2005	200501	40	1	0	0
353	20	2006	200601	15.6931506849315	1	0	0
354	20	2006	200602	21.2383561643836	1	0	0
355	20	2007	200701	40	1	0	1
356	20	2007	200702	39	1	0	1
357	20	2007	200703	6.07397260273973	1	0	1
358	20	2007	200704	15.5917808219178	NA	0	0
359	20	2008	200801	30.2383561643836	1	0	0
360	20	2008	200802	8.20821917808219	1	1	0
361	20	2008	200803	5	1	1	0
362	20	2009	200902	38	1	0	0
363	20	2009	200901	14.8164383561644	NA	0	0
364	20	2010	201001	33	1	1	1
365	20	2010	201002	12.027397260274	1	0	0
366	21	2101	210101	40	1	0	1
367	21	2102	210202	21.8739726027397	1	1	0
368	21	2102	210201	31.1753424657534	1	0	1
369	21	2103	210301	26.1698630136986	NA	0	1
370	21	2104	210401	38	NA	0	1
371	21	2104	210403	22.8328767123288	NA	0	0
372	21	2104	210402	21.5780821917808	1	0	1
373	21	2105	210501	26.5808219178082	1	0	0
374	21	2105	210502	23.1452054794521	1	1	1
375	21	2105	210504	25.8191780821918	NA	0	0
376	21	2105	210505	20.4657534246575	1	0	1
377	21	2105	210506	11.6986301369863	NA	0	1
378	21	2105	210507	9.26575342465753	NA	0	1
379	21	2105	210508	28.427397260274	NA	0	1
380	21	2105	210503	26.4876712328767	1	1	0
381	21	2106	210602	17.9479452054795	NA	0	1
382	21	2106	210601	34.7315068493151	1	0	1
383	21	2107	210701	20.0465753424658	1	1	0
384	21	2107	210702	9.69041095890411	NA	0	1
385	21	2108	210801	9.08493150684932	1	0	0
386	22	2201	220101	39.6438356164384	NA	0	0
387	22	2201	220102	20.0630136986301	1	0	0
388	22	2201	220103	16.4904109589041	1	0	0
389	22	2202	220201	26.2027397260274	1	0	0
390	22	2203	220301	40	NA	0	1
391	22	2204	220401	40	NA	0	1
392	22	2205	220501	40	NA	0	1
393	22	2205	220502	18.9479452054795	1	0	1
394	22	2206	220602	36	1	0	0
395	22	2206	220603	39.5205479452055	NA	0	1
396	22	2206	220604	7.85753424657534	NA	0	1
397	22	2206	220601	38.0027397260274	NA	0	1
398	22	2206	220605	10	1	0	1
399	22	2207	220701	17.4383561643836	1	1	1
400	22	2208	220801	11	1	0	1
401	22	2208	220802	8	1	1	1
402	22	2208	220803	7	1	0	1
403	22	2209	220902	9.4986301369863	1	1	0
404	22	2209	220901	29.3369863013699	1	0	0
405	22	2210	221001	11.0520547945205	1	0	1
406	22	2210	221002	13.9232876712329	1	0	1
407	23	2301	230102	39.5972602739726	1	0	1
408	23	2301	230101	37	NA	0	1
409	23	2302	230201	28.5506849315069	1	0	1
410	23	2302	230202	6	1	1	0
411	23	2303	230302	7.9972602739726	1	1	1
412	23	2303	230301	31.813698630137	1	0	0
413	23	2304	230401	28.1452054794521	1	0	1
414	23	2304	230402	6	1	1	1
415	23	2304	230403	6.70684931506849	0	0	0
416	23	2305	230502	21	0	0	0
417	23	2305	230503	32	NA	0	1
418	23	2305	230504	12.7013698630137	1	1	1
419	23	2305	230501	25.4684931506849	NA	0	1
420	23	2306	230601	37.7835616438356	NA	0	0
421	23	2307	230701	33	1	0	1
422	23	2307	230703	5	1	1	0
423	23	2307	230702	6	NA	0	1
424	23	2308	230801	16.1506849315068	1	0	1
425	23	2309	230901	23	1	0	0
426	23	2309	230902	40	NA	0	1
427	24	2401	240101	34.3561643835616	1	0	1
428	24	2401	240102	14.9671232876712	1	0	1
429	24	2401	240103	13.7972602739726	1	0	1
430	24	2402	240201	28.2301369863014	NA	0	1
431	24	2403	240302	23.6082191780822	1	1	1
432	24	2403	240303	7.6	NA	0	1
433	24	2403	240304	5.19452054794521	1	0	0
434	24	2403	240301	26	NA	0	1
435	24	2403	240306	15.5342465753425	1	0	1
436	24	2403	240305	5.8958904109589	1	0	0
437	24	2404	240401	15.6931506849315	1	0	1
438	24	2404	240402	10.9506849315068	1	0	1
439	24	2405	240502	16.1095890410959	NA	0	1
440	24	2405	240501	40	NA	0	1
441	24	2406	240601	40	NA	0	1
442	24	2406	240602	12.8082191780822	NA	0	1
443	24	2406	240603	17.2575342465753	1	1	1
444	24	2407	240702	15.0821917808219	NA	0	0
445	24	2407	240701	20.772602739726	1	1	0
446	24	2408	240801	19	1	1	0
447	25	2501	250101	30.1013698630137	1	0	0
448	25	2501	250102	5	0	0	0
449	25	2502	250201	10.8821917808219	1	1	0
450	25	2503	250301	15.6054794520548	NA	0	0
451	25	2503	250302	12.6520547945205	1	0	0
452	25	2503	250304	40	1	0	1
453	25	2503	250303	10.172602739726	1	0	0
454	25	2504	250401	38.3013698630137	1	0	0
455	25	2505	250501	32.4630136986301	1	0	0
456	25	2505	250503	10.3917808219178	0	0	0
457	25	2505	250502	13.1041095890411	1	0	0
458	26	2601	260101	27	1	0	0
459	26	2602	260201	24.8986301369863	1	0	0
460	26	2602	260202	40	NA	0	0
461	26	2602	260203	26.8876712328767	1	0	0
462	26	2602	260204	22.8465753424658	NA	1	0
463	26	2603	260301	36.0986301369863	1	0	0
464	26	2603	260302	30	NA	0	1
465	26	2603	260303	8.53150684931507	1	0	1
466	26	2603	260304	6.04931506849315	1	0	0
467	26	2604	260401	6.4986301369863	1	0	0
468	26	2605	260501	26.1205479452055	1	0	1
469	26	2605	260502	19	NA	0	0
470	26	2606	260601	13	NA	0	0
471	26	2607	260702	6.14794520547945	0	0	0
472	26	2607	260701	34.8246575342466	1	0	0
473	26	2608	260801	35.641095890411	1	0	0
474	26	2608	260802	5.14246575342466	1	0	0
475	26	2609	260902	25.227397260274	NA	0	1
476	26	2609	260901	22.0849315068493	1	0	1
477	26	2610	261001	17.1095890410959	1	1	1
478	27	2701	270101	30.0602739726027	1	0	0
479	27	2701	270103	12.9972602739726	1	0	1
480	27	2702	270202	33	1	0	1
481	27	2702	270205	32.1150684931507	1	0	1
482	27	2702	270206	39.6712328767123	1	1	1
483	27	2702	270207	39	NA	0	0
484	27	2703	270301	25.8054794520548	1	1	1
485	27	2704	270402	30.0301369863014	1	0	1
486	27	2704	270403	12.6739726027397	1	0	1
487	27	2705	270501	22	1	0	0
488	27	2705	270502	15.7287671232877	NA	0	1
489	27	2706	270601	30.0821917808219	1	1	1
490	27	2707	270701	40	NA	0	0
491	27	2707	270702	17.2712328767123	1	1	1
492	27	2707	270703	12	NA	0	1
493	27	2708	270801	29.2082191780822	1	0	1
494	27	2708	270802	9.57808219178082	1	0	1
495	27	2709	270901	30.4821917808219	1	0	0
496	27	2710	271002	22.041095890411	1	0	0
497	27	2710	271003	17.7479452054795	1	0	0
498	27	2710	271004	29.1369863013699	1	0	1
499	27	2710	271001	39	1	0	0
500	27	2711	271101	28	NA	0	1
501	28	2801	280101	39	1	0	0
502	28	2802	280202	7.62191780821918	1	0	0
503	28	2802	280201	32.2575342465753	1	1	1
504	28	2803	280301	29.841095890411	1	0	0
505	28	2803	280302	26.6630136986301	1	0	1
506	28	2804	280402	8.30684931506849	1	1	1
507	28	2804	280403	7.16164383561644	1	0	0
508	28	2804	280401	31.1616438356164	NA	1	0
509	28	2805	280501	29	1	0	0
510	28	2805	280502	27.6027397260274	1	1	1
511	28	2806	280602	13.0821917808219	1	0	0
512	28	2806	280601	39.3616438356164	NA	1	0
513	28	2807	280701	28.9452054794521	1	0	0
514	28	2807	280702	30.9123287671233	NA	1	1
515	28	2807	280703	11.2712328767123	NA	1	0
516	28	2808	280801	38.041095890411	1	0	0
517	28	2808	280802	9.43561643835617	1	0	0
518	28	2808	280803	13.9835616438356	1	0	0
519	28	2809	280902	7.80821917808219	NA	0	0
520	28	2809	280901	28.7643835616438	1	0	0
521	28	2810	281001	37.5397260273973	1	0	0
522	28	2810	281002	6.91506849315068	1	0	0
523	31	3101	310102	10.6	0	0	0
524	31	3101	310101	40	1	0	0
525	31	3102	310201	39.9013698630137	NA	0	0
526	31	3102	310202	15.6876712328767	1	0	0
527	31	3102	310203	12.7095890410959	1	0	0
528	31	3103	310302	15.6246575342466	NA	0	0
529	31	3103	310301	19.3041095890411	0	0	0
530	31	3104	310401	17.827397260274	1	0	1
531	31	3105	310501	21.0547945205479	1	0	0
532	31	3106	310601	16.8767123287671	1	0	0
533	31	3107	310701	36.4164383561644	1	0	0
534	31	3108	310801	25.2328767123288	1	0	0
535	31	3109	310901	32.1397260273973	1	0	0
536	31	3110	311002	19.4849315068493	1	0	0
537	31	3110	311001	23.627397260274	NA	0	1
538	31	3111	311101	21.813698630137	1	1	0
539	31	3112	311202	13.7890410958904	1	0	1
540	31	3112	311203	16.4493150684931	1	0	0
541	31	3112	311201	39.0219178082192	NA	0	1
542	32	3201	320101	25.1424657534247	1	0	0
543	32	3201	320103	5	0	0	0
544	32	3201	320102	18.1917808219178	1	1	0
545	32	3202	320201	40	1	0	0
546	32	3202	320202	22.9698630136986	1	0	1
547	32	3202	320204	12.6465753424658	NA	1	0
548	32	3202	320203	19.1287671232877	1	1	0
549	32	3203	320301	34.6438356164384	1	0	0
550	32	3203	320302	6.64657534246575	NA	1	1
551	32	3204	320401	17.958904109589	1	0	1
552	32	3205	320502	13.2	1	1	0
553	32	3205	320503	6.40821917808219	0	0	0
554	32	3205	320504	9.91506849315068	1	1	0
555	32	3205	320501	33.2082191780822	1	0	1
556	32	3206	320602	25.4767123287671	1	0	0
557	32	3206	320603	20.0520547945205	1	0	1
558	32	3206	320601	22.2082191780822	1	0	0
559	32	3207	320701	39.2849315068493	NA	0	1
560	32	3207	320702	11.9945205479452	1	1	1
561	33	3301	330101	32.1287671232877	1	0	1
562	33	3301	330102	28.827397260274	1	0	0
563	33	3301	330103	11.4958904109589	1	1	0
564	33	3301	330105	29.0383561643836	1	0	1
565	33	3301	330106	23.4602739726027	1	0	0
566	33	3301	330104	9.51506849315068	1	1	1
567	33	3302	330201	36.1534246575342	1	0	0
568	33	3302	330202	17.5534246575342	1	0	0
569	33	3303	330302	34.8109589041096	1	0	1
570	33	3303	330303	32.9260273972603	1	0	0
571	33	3303	330304	27.6958904109589	1	1	0
572	33	3303	330301	37.7616438356164	1	0	1
573	33	3304	330402	5	NA	1	1
574	33	3304	330403	23.4	0	0	0
575	33	3304	330401	32.2	1	1	0
576	33	3305	330501	19.9671232876712	1	1	1
577	33	3305	330503	22.3095890410959	NA	1	1
578	33	3305	330502	18.4109589041096	1	0	0
579	33	3306	330602	18.441095890411	NA	0	1
580	33	3306	330603	22.1479452054795	1	0	0
581	33	3306	330601	22.1945205479452	1	0	0
582	33	3307	330701	19.027397260274	NA	0	1
583	33	3307	330703	20.8958904109589	1	0	1
584	33	3307	330704	22.3205479452055	1	0	0
585	33	3307	330705	22.3643835616438	NA	0	0
586	33	3307	330702	18.1095890410959	1	1	1
587	33	3308	330802	23	1	0	1
588	33	3308	330803	6	1	0	1
589	33	3308	330801	24	1	0	1
590	34	3401	340101	23.9753424657534	1	0	1
591	34	3401	340103	28.0465753424658	1	0	0
592	34	3401	340104	25.1013698630137	1	1	0
593	34	3401	340102	31.8	1	0	0
594	34	3402	340201	34.8164383561644	1	0	0
595	34	3403	340301	34.3095890410959	1	0	0
596	34	3403	340302	28.2630136986301	NA	0	0
597	34	3404	340401	40	1	0	1
598	34	3405	340501	40	1	1	0
599	34	3405	340502	38	1	0	0
600	34	3405	340503	10.6931506849315	1	0	0
601	34	3406	340601	24	1	0	0
602	34	3406	340602	7	1	1	1
603	34	3406	340603	5	1	0	0
604	34	3407	340702	5	1	0	0
605	34	3407	340701	29.013698630137	1	1	1
606	34	3408	340801	35.0739726027397	1	0	1
607	34	3408	340802	13.0630136986301	1	0	1
608	34	3408	340803	10.3945205479452	1	0	1
609	34	3408	340805	29.5945205479452	1	0	0
610	34	3408	340806	5	1	0	0
611	34	3408	340804	8.93972602739726	1	1	1
612	35	3501	350101	30.9424657534247	1	0	0
613	35	3501	350102	18.0794520547945	1	0	1
614	35	3502	350201	38.9698630136986	NA	0	0
615	35	3502	350202	17.5616438356164	1	1	1
616	35	3503	350301	27	1	1	1
617	35	3503	350303	11.1917808219178	1	0	1
618	35	3503	350304	9.04383561643836	1	0	1
619	35	3503	350305	34.9013698630137	1	0	1
620	35	3503	350302	32.1534246575342	1	0	1
621	35	3504	350401	28.4958904109589	1	0	1
622	35	3504	350402	31.5671232876712	1	0	0
623	35	3504	350404	18.7671232876712	1	0	1
624	35	3504	350403	29.4849315068493	1	0	0
625	35	3505	350501	32.1041095890411	NA	1	1
626	35	3506	350601	33.8383561643836	1	1	1
627	35	3507	350702	13.4246575342466	0	0	0
628	35	3507	350703	15.4520547945205	0	0	0
629	35	3507	350701	35.5013698630137	1	0	0
630	35	3508	350801	36	NA	0	0
631	35	3508	350802	19.4958904109589	1	0	0
632	35	3509	350902	37.4602739726027	1	0	1
633	35	3509	350903	7.1041095890411	1	1	0
634	35	3509	350901	32.5561643835616	1	1	0
635	36	3601	360101	35.9534246575342	1	1	0
636	36	3602	360202	27.6986301369863	1	0	0
637	36	3602	360201	24.0054794520548	1	0	0
638	36	3603	360301	34.3945205479452	1	0	0
639	36	3603	360302	14.0876712328767	0	0	0
640	36	3603	360303	9.69315068493151	1	0	0
641	36	3604	360401	31.413698630137	1	0	0
642	36	3604	360402	32.5561643835616	1	0	1
643	36	3604	360403	14.441095890411	1	0	0
644	36	3604	360405	6.78082191780822	1	0	0
645	36	3604	360404	11.8438356164384	NA	0	0
646	36	3605	360501	23.5287671232877	1	0	0
647	36	3606	360601	25.9534246575342	1	0	1
648	36	3606	360602	17.8575342465753	1	0	1
649	36	3607	360702	26.0328767123288	1	0	1
650	36	3607	360701	22.7068493150685	1	0	0
651	36	3608	360801	23.0958904109589	1	0	0
652	36	3609	360901	24.8356164383562	NA	1	0
653	36	3609	360903	17.041095890411	1	0	1
654	36	3609	360904	5.54246575342466	1	0	0
655	36	3609	360902	18.0575342465753	1	0	1
656	37	3701	370101	30	1	0	1
657	37	3701	370103	12.8630136986301	0	0	0
658	37	3702	370201	39.4739726027397	1	0	1
659	37	3703	370302	27.7095890410959	1	1	1
660	37	3703	370303	20.7671232876712	1	1	1
661	37	3703	370304	16.1506849315068	NA	0	0
662	37	3703	370305	40	NA	0	1
663	37	3703	370306	19.9397260273973	1	0	0
664	37	3703	370307	19.2547945205479	NA	1	1
665	37	3703	370308	5	0	0	1
666	37	3703	370301	40	NA	0	1
667	37	3704	370401	40	1	1	0
668	37	3704	370403	24.0465753424658	NA	0	0
669	37	3704	370402	26	1	0	0
670	37	3705	370501	38	1	0	0
671	37	3706	370601	32.027397260274	1	1	0
672	37	3706	370603	11.8712328767123	1	1	0
673	37	3706	370604	40	NA	0	0
674	37	3706	370602	9.37808219178082	1	1	1
675	37	3707	370701	28.9068493150685	NA	0	1
676	37	3707	370702	21.6438356164384	1	0	1
677	39	3901	390101	28.0931506849315	1	0	0
678	39	3902	390201	29.9424657534247	NA	0	0
679	39	3903	390301	25.1972602739726	1	0	0
680	39	3903	390302	25.041095890411	1	0	0
681	39	3903	390304	31.427397260274	NA	0	0
682	39	3903	390303	5	1	0	0
683	39	3904	390401	33.641095890411	1	0	0
684	39	3904	390402	33.5342465753425	NA	0	0
685	39	3905	390501	32.2328767123288	1	0	1
686	39	3906	390602	5.6027397260274	1	0	0
687	39	3906	390601	30.0493150684932	1	0	0
688	39	3907	390701	33	1	0	1
689	39	3907	390702	10	1	1	1
690	39	3907	390704	13.6767123287671	1	0	0
691	39	3907	390703	33.4328767123288	1	1	1
692	39	3908	390801	39	1	0	1
693	39	3908	390802	35	1	0	1
694	39	3908	390804	15.0986301369863	1	0	0
695	39	3908	390803	14.1616438356164	NA	0	1
696	39	3909	390901	40	1	0	0
697	39	3909	390902	14.4767123287671	1	1	1
698	39	3909	390903	16.813698630137	1	0	0
699	39	3910	391002	26	1	0	1
700	39	3910	391003	19.0465753424658	1	0	1
701	39	3910	391004	30	1	0	1
702	39	3910	391001	26	1	0	0
703	40	4001	400101	25	NA	0	1
704	40	4001	400104	23	NA	0	1
705	40	4002	400201	37.2082191780822	1	0	1
706	40	4002	400202	13.9671232876712	1	0	1
707	40	4003	400301	39.8219178082192	NA	0	0
708	40	4003	400303	10.9397260273973	1	0	1
709	40	4003	400304	7.04109589041096	1	1	0
710	40	4003	400305	12.9150684931507	1	0	1
711	40	4003	400302	13.0547945205479	1	0	1
712	40	4003	400306	6.97808219178082	NA	0	1
713	40	4004	400402	6.13698630136986	1	0	0
714	40	4004	400403	5	1	0	1
715	40	4004	400401	27.0054794520548	1	0	0
716	40	4005	400501	31.2438356164384	1	0	0
717	40	4006	400601	21.0164383561644	1	1	1
718	40	4007	400701	27.9534246575342	NA	0	0
719	40	4008	400801	32.9260273972603	1	1	0
720	40	4009	400901	24.2027397260274	1	0	0
721	40	4009	400903	9.13972602739726	0	0	0
722	40	4009	400902	12	0	0	0
723	41	4101	410101	35.2328767123288	1	1	1
724	41	4101	410102	29.4301369863014	1	0	1
725	41	4101	410104	8.23013698630137	0	0	1
726	41	4101	410103	9.7972602739726	NA	0	0
727	41	4102	410201	17.9342465753425	NA	1	1
728	41	4102	410202	15.0986301369863	1	1	1
729	41	4103	410301	36.1232876712329	1	0	1
730	41	4103	410302	16	NA	0	1
731	41	4104	410401	40	NA	1	1
732	41	4104	410402	10	NA	0	1
733	41	4105	410501	36.8575342465753	NA	1	0
734	41	4105	410503	15.5890410958904	1	0	0
735	41	4105	410502	12.6493150684932	NA	0	1
736	41	4106	410601	30.2821917808219	1	0	0
737	41	4106	410602	32.1808219178082	1	0	1
738	41	4107	410702	14.2630136986301	1	1	0
739	41	4107	410703	12.5232876712329	1	0	0
740	41	4107	410701	31.9479452054795	1	0	1
741	41	4108	410801	8.07671232876712	1	1	0
742	41	4108	410802	6.77534246575342	1	1	0
743	41	4109	410901	15	1	1	1
744	41	4109	410903	36	1	0	1
745	41	4109	410902	9	1	1	1
746	42	4201	420101	40	NA	1	0
747	42	4202	420201	28.1561643835616	1	0	0
748	42	4202	420203	22.1397260273973	1	0	0
749	42	4202	420202	34.5835616438356	1	0	0
750	42	4203	420301	40	1	0	0
751	42	4203	420302	12.4	1	0	0
752	42	4203	420304	23.2054794520548	1	1	0
753	42	4203	420303	8.89315068493151	1	1	0
754	42	4204	420402	35	1	0	1
755	42	4204	420403	19.4712328767123	1	1	1
756	42	4204	420404	17.5972602739726	1	0	0
757	42	4205	420502	19.3041095890411	1	0	0
758	42	4205	420503	27.1260273972603	1	0	0
759	42	4205	420501	38.4383561643836	1	0	0
760	42	4206	420601	35.0356164383562	1	0	0
761	42	4207	420702	35	1	0	0
762	42	4207	420703	15.7890410958904	1	0	0
763	42	4207	420704	11.7260273972603	1	1	0
764	42	4207	420701	39.3150684931507	1	0	0
765	42	4208	420802	27.9150684931507	NA	0	0
766	42	4208	420803	6.97534246575342	0	0	0
767	42	4208	420804	5.25753424657534	0	0	0
768	42	4208	420801	35.5013698630137	1	0	0
769	42	4209	420901	37.3397260273973	1	0	0
770	42	4209	420902	29.8575342465753	NA	0	0
771	43	4301	430101	32.9041095890411	1	1	0
772	43	4301	430102	28.9917808219178	NA	0	0
773	43	4301	430103	8.08493150684932	1	0	0
774	43	4301	430105	11.0246575342466	1	1	0
775	43	4301	430106	8.13972602739726	1	1	1
776	43	4301	430107	6.21095890410959	NA	0	1
777	43	4301	430104	23.5506849315069	1	0	1
778	43	4301	430108	13.4767123287671	1	0	1
779	43	4302	430201	21.8602739726027	1	0	1
780	43	4303	430302	12.7917808219178	1	0	1
781	43	4303	430303	14.372602739726	1	0	1
782	43	4303	430301	39	NA	0	1
783	43	4304	430401	38	1	0	1
784	43	4304	430402	40	1	0	1
785	43	4304	430404	39	1	0	0
786	43	4304	430403	13.013698630137	1	0	1
787	43	4305	430501	33.9424657534247	1	0	0
788	43	4305	430502	36.186301369863	1	0	1
789	43	4306	430602	30.7205479452055	1	0	0
790	43	4306	430601	33	1	0	1
791	44	4401	440101	40	1	0	0
792	44	4401	440102	38	NA	0	0
793	44	4401	440104	37	NA	0	1
794	44	4401	440105	26.0383561643836	1	0	0
795	44	4401	440106	23	1	0	0
796	44	4401	440107	16	1	0	0
797	44	4401	440103	39	1	1	0
798	44	4402	440202	24	1	0	0
799	44	4402	440203	18	0	0	0
800	44	4402	440204	15	NA	0	0
801	44	4402	440201	24	1	0	0
802	44	4403	440302	29.586301369863	1	0	0
803	44	4403	440303	5	1	0	0
804	44	4403	440304	9.72328767123288	1	0	0
805	44	4403	440301	34.6383561643836	1	0	0
806	44	4404	440402	16.1945205479452	1	1	1
807	44	4404	440403	6.81917808219178	1	0	0
808	44	4404	440404	19.2054794520548	1	0	0
809	44	4404	440405	16.0438356164384	1	1	1
810	44	4404	440401	38.5095890410959	1	0	1
811	44	4405	440502	24	1	0	0
812	44	4405	440503	20	0	0	0
813	44	4405	440504	14	1	0	0
814	44	4405	440501	29.0164383561644	1	0	1
815	45	4501	450101	26.9150684931507	NA	0	1
816	45	4502	450201	22.1369863013699	1	0	0
817	45	4503	450301	32.0027397260274	1	1	1
818	45	4503	450302	29.041095890411	1	0	0
819	45	4503	450303	26.4712328767123	NA	0	1
820	45	4504	450403	15.0739726027397	1	0	0
821	45	4504	450404	12.2712328767123	NA	0	0
822	45	4504	450402	33.1534246575342	1	0	0
823	45	4505	450501	37.0328767123288	1	0	1
824	45	4505	450502	31	1	0	1
825	45	4505	450504	8.35068493150685	NA	0	0
826	45	4505	450505	7.25479452054795	NA	0	1
827	45	4505	450503	33	NA	0	0
828	45	4506	450601	32	NA	0	0
829	45	4507	450702	33.1835616438356	1	0	0
830	45	4507	450703	10.6849315068493	1	0	0
831	45	4507	450701	34.4739726027397	1	0	0
832	45	4508	450801	33.1123287671233	1	0	0
833	45	4508	450802	13.7068493150685	1	0	1
834	45	4509	450901	34	1	0	0
835	46	4601	460101	20	1	0	0
836	46	4603	460301	20	1	0	1
837	46	4604	460401	24.841095890411	NA	0	0
838	46	4605	460501	37	1	0	0
839	46	4606	460601	20.8356164383562	1	1	0
840	46	4606	460602	20.2054794520548	1	0	1
841	46	4606	460603	37.5780821917808	1	0	0
842	46	4606	460605	16.2547945205479	NA	1	0
843	46	4606	460606	16.2547945205479	NA	1	0
844	46	4606	460604	39.3315068493151	NA	0	0
845	46	4607	460701	34.3397260273973	NA	0	0
846	46	4608	460802	25	1	0	0
847	46	4608	460801	28	1	0	0
848	46	4609	460901	28.4109589041096	1	1	0
849	46	4609	460902	37.0931506849315	1	0	1
850	46	4609	460903	13.5808219178082	1	1	0
851	46	4609	460904	11.5753424657534	1	0	0
852	46	4610	461001	29	NA	1	0
853	46	4610	461002	40	NA	0	1
854	46	4610	461003	14.7178082191781	1	1	1
855	46	4610	461005	6	0	0	0
856	46	4610	461004	8	NA	0	0
857	47	4701	470101	31.9808219178082	1	0	0
858	47	4701	470102	36.7753424657534	1	0	1
859	47	4701	470104	11.6219178082192	0	0	1
860	47	4701	470105	10.2931506849315	1	0	0
861	47	4701	470103	13.8630136986301	1	0	0
862	47	4702	470201	35.9232876712329	NA	0	1
863	47	4702	470202	33	1	0	1
864	47	4703	470301	38.0246575342466	1	0	1
865	47	4703	470302	15.627397260274	1	0	1
866	47	4704	470401	21.9123287671233	1	0	0
867	47	4704	470402	29	1	0	0
868	47	4705	470501	20.8191780821918	NA	0	1
869	47	4705	470502	27.5452054794521	1	1	1
870	47	4706	470601	25	1	0	0
871	47	4706	470602	17	NA	0	0
872	47	4707	470701	36	1	0	0
873	47	4707	470703	13.3315068493151	1	0	0
874	47	4707	470702	16.6356164383562	1	0	0
875	47	4708	470801	33	1	0	1
876	47	4708	470802	17.5972602739726	1	0	1
877	47	4708	470803	11.9780821917808	1	0	1
878	48	4801	480102	21.1616438356164	0	0	0
879	48	4801	480103	15.5616438356164	0	0	0
880	48	4801	480104	24	1	1	0
881	48	4801	480101	40	1	0	0
882	48	4802	480202	40	NA	0	0
883	48	4802	480203	29.3616438356164	1	1	1
884	48	4802	480204	24	1	0	0
885	48	4802	480201	25.2986301369863	1	0	1
886	48	4802	480206	27.786301369863	1	0	0
887	48	4802	480205	29	1	1	0
888	48	4803	480301	40	NA	0	1
889	48	4803	480302	35.2958904109589	1	0	0
890	48	4803	480303	26.1561643835616	1	0	0
891	48	4803	480304	20.4301369863014	1	0	1
892	48	4804	480401	38	1	0	1
893	48	4804	480402	38	NA	0	1
894	48	4804	480403	35	1	0	0
895	48	4805	480502	37.4986301369863	1	0	0
896	48	4805	480503	36.2657534246575	1	0	1
897	48	4805	480504	32	0	0	0
898	48	4805	480501	32	NA	0	0
899	49	4901	490101	40	1	0	0
900	49	4902	490201	30	NA	0	1
901	49	4902	490202	40	1	0	0
902	49	4903	490301	40	1	0	1
903	49	4904	490401	35.8438356164384	1	0	1
904	49	4904	490402	17.1260273972603	1	1	0
905	49	4904	490403	40	NA	0	0
906	49	4904	490404	38.2246575342466	1	0	0
907	49	4905	490501	26.0712328767123	NA	1	0
908	49	4905	490502	5.34246575342466	1	0	0
909	49	4906	490601	39	1	0	1
910	49	4906	490602	22.6109589041096	NA	0	0
911	49	4906	490603	18.6219178082192	1	0	0
912	49	4906	490604	17.7205479452055	1	0	0
913	49	4907	490701	29	1	0	1
914	49	4907	490702	7	1	1	1
915	49	4907	490703	5	1	1	0
916	49	4909	490901	40	NA	0	0
917	49	4909	490902	18.6	NA	0	0
918	50	5001	500101	24.1561643835616	1	1	0
919	50	5001	500102	17.3424657534247	1	0	0
920	50	5002	500201	40	NA	0	1
921	50	5002	500202	14.6767123287671	1	0	1
922	50	5002	500203	11.2	NA	0	1
923	50	5003	500301	33	1	0	0
924	50	5003	500302	13.8356164383562	1	0	1
925	50	5003	500303	14.6602739726027	1	0	0
926	50	5003	500304	38	1	0	1
927	50	5004	500401	25.7616438356164	NA	0	0
928	50	5005	500501	32.1972602739726	1	0	0
929	50	5006	500601	34.1643835616438	1	0	1
930	50	5006	500602	40	NA	0	0
931	50	5006	500603	9.6958904109589	1	1	0
932	50	5007	500701	18.9780821917808	1	1	0
933	50	5007	500702	10.3123287671233	NA	0	0
934	50	5008	500801	37	NA	0	0
935	50	5008	500802	33.1342465753425	1	0	0
936	50	5008	500803	5.07123287671233	0	0	0
937	50	5008	500804	5	0	0	1
938	52	5201	520101	19.8082191780822	1	0	1
939	52	5202	520201	19.0657534246575	NA	0	1
940	52	5203	520301	37	1	0	0
941	52	5203	520302	21.2849315068493	1	0	1
942	52	5204	520401	34.7643835616438	NA	0	0
943	52	5204	520402	15.6986301369863	1	0	0
944	52	5205	520501	33.2739726027397	1	0	0
945	52	5205	520502	14.427397260274	1	1	0
946	52	5205	520503	6.85205479452055	1	0	0
947	52	5206	520601	13.1479452054795	1	0	0
948	52	5206	520602	14.8630136986301	NA	0	0
949	52	5207	520701	36.358904109589	1	0	0
950	52	5207	520702	15.7424657534247	1	0	0
951	52	5207	520703	12.3369863013699	NA	0	1
952	52	5207	520704	6.41643835616438	1	0	0
953	52	5208	520801	34.1369863013699	1	0	0
954	52	5208	520802	14.7287671232877	1	0	0
955	52	5208	520803	10	0	0	0
956	52	5209	520901	34	NA	0	0
957	52	5210	521001	30.7041095890411	1	0	1
958	52	5211	521101	26	NA	1	0
959	52	5212	521201	35.2	1	0	1
960	52	5212	521202	16.4767123287671	1	0	1
961	52	5213	521301	15.1123287671233	1	0	1
962	53	5301	530101	37.2	1	0	1
963	53	5301	530102	19.2520547945205	1	1	1
964	53	5302	530201	39	1	0	0
965	53	5302	530202	18.6794520547945	1	0	1
966	53	5302	530203	38	NA	0	1
967	53	5303	530301	24.0602739726027	1	0	0
968	53	5303	530302	26.7917808219178	NA	0	0
969	53	5303	530303	5	0	0	0
970	53	5304	530401	35	1	0	0
971	53	5304	530402	7.82191780821918	NA	0	0
972	53	5304	530403	19.7369863013699	1	0	0
973	53	5305	530501	28	1	1	1
974	53	5305	530502	9.38082191780822	1	0	1
975	53	5305	530503	37.0219178082192	1	0	1
976	53	5305	530504	7	1	0	0
977	53	5306	530601	17.7890410958904	1	0	0
978	53	5307	530701	40	1	0	0
979	53	5307	530702	17.3808219178082	1	1	1
980	53	5307	530703	38	NA	0	0
981	53	5307	530704	22.6027397260274	1	1	0
982	53	5307	530705	20.2465753424658	NA	1	1
983	53	5308	530801	23.5890410958904	1	0	0
984	53	5308	530802	11	1	0	1
985	53	5308	530803	27.1369863013699	1	0	1
986	59	5901	590101	24.4684931506849	1	1	1
987	59	5901	590102	18.7534246575342	1	1	0
988	59	5901	590103	31.8356164383562	1	1	0
989	59	5902	590201	25.6328767123288	1	1	1
990	59	5902	590202	26.8684931506849	1	0	1
991	59	5902	590203	40	NA	1	0
992	59	5903	590301	23.4602739726027	0	0	0
993	59	5904	590401	34.5972602739726	1	0	1
994	59	5904	590402	34.5506849315069	1	1	0
995	59	5904	590403	13.7616438356164	1	0	0
996	59	5904	590404	10.8246575342466	1	0	1
997	59	5905	590501	26.3452054794521	1	0	0
998	59	5906	590601	29.5534246575342	1	0	0
999	59	5906	590602	21.3205479452055	NA	1	0
1000	59	5907	590701	32.2547945205479	1	0	0
1001	59	5907	590702	9.89315068493151	0	0	1
1002	59	5907	590703	8.10958904109589	0	0	0
1003	59	5907	590704	11.1808219178082	1	0	0
1004	59	5908	590801	27.9835616438356	1	0	1
1005	59	5909	590901	36.9561643835616	1	0	0
1006	59	5910	591001	14.0520547945205	1	0	0
1007	59	5910	591002	11.1890410958904	1	0	0
1008	59	5911	591101	11.186301369863	1	0	0
1009	59	5912	591201	10.5616438356164	1	0	0
1010	59	5912	591202	5	0	0	0
